# Supplementary material for: Whole-brain characterization of apoptosis after sevoflurane anesthesia reveals neuronal cell death patterns in the mouse neonatal neocortex
Source: Sci Rep. 2023 Sep 7;13:14763. doi: 10.1038/s41598-023-41750-w (PMC10484929; doi:10.1038/s41598-023-41750-w)
Supplement: Supplementary file 1 — Supplementary Information. [file 41598_2023_41750_MOESM1_ESM.zip]

Archive with 21 entries (20 files):
- quantifP7O2Cas3GfapSox10.xlsx
- __MACOSX/
- __MACOSX/._quantifP7O2Cas3GfapSox10.xlsx
- quantifP49sevoCas3PVCamkii.xlsx
- __MACOSX/._quantifP49sevoCas3PVCamkii.xlsx
- quantifP7Cas3Layers.xlsx
- __MACOSX/._quantifP7Cas3Layers.xlsx
- quantifP49O2Cas3GfapSox10.xlsx
- __MACOSX/._quantifP49O2Cas3GfapSox10.xlsx
- quantifP7SevoCas3GadNeuN.xlsx
- __MACOSX/._quantifP7SevoCas3GadNeuN.xlsx
- quantifP49sevoCas3GfapSox10.xlsx
- __MACOSX/._quantifP49sevoCas3GfapSox10.xlsx
- quantifP21O2Cas3GfapSox10.xlsx
- __MACOSX/._quantifP21O2Cas3GfapSox10.xlsx
- QuantifiDiscoCas3.xlsx
- __MACOSX/._QuantifiDiscoCas3.xlsx
- quantifP7SevoCas3GfapSox10.xlsx
- __MACOSX/._quantifP7SevoCas3GfapSox10.xlsx
- quantifP21sevoCas3GfapSox10.xlsx
- __MACOSX/._quantifP21sevoCas3GfapSox10.xlsx
