# Supplementary material for: Whole-brain characterization of apoptosis after sevoflurane anesthesia reveals neuronal cell death patterns in the mouse neonatal neocortex
Source: Sci Rep. 2023 Sep 7;13:14763. doi: 10.1038/s41598-023-41750-w (PMC10484929; doi:10.1038/s41598-023-41750-w)
Supplement: Supplementary file 1 — Supplementary Information. [file 41598_2023_41750_MOESM1_ESM.zip › quantifP7O2Cas3GfapSox10.xlsx]

## Sheet: Sheet1
fichier	anteropost	dorsovent	Cas3	Cas3Gfap	Cas3Sox10		Cas3Gfap	Cas3Sox10
01_ant1_cxA_P7_O2_Cas3Cy3GfapCy5Sox10488	ante	cxA	2	0	1		0	50
01_ant1_cxC_P7_O2_Cas3Cy3GfapCy5Sox10488.czi c3	ante	cxC	4	0	0		0	0
01_ant1_cxD_P7_O2_Cas3Cy3GfapCy5Sox10488	ante	cxD	0	0	0		#DIV/0!	#DIV/0!
01_ant1_cxM_P7_O2_Cas3Cy3GfapCy5Sox10488.czi c3	ante	cxM	3	0	0		0	0
01_ant1_cxV_P7_O2_Cas3Cy3GfapCy5Sox10488	ante	cxV	0	0	0		#DIV/0!	#DIV/0!
01_ant1_VL_P7_O2_Cas3Cy3GfapCy5Sox10488.czi c3	ante	VL	4	0	0		0	0
01_ant2_cxC_P7_O2_Cas3Cy3GfapCy5Sox10488	ante	cxC	1	0	0		0	0
01_ant2_cxD_P7_O2_Cas3Cy3GfapCy5Sox10488	ante	cxD	0	0	0		#DIV/0!	#DIV/0!
01_ant2_cxM_P7_O2_Cas3Cy3GfapCy5Sox10488.czi c3	ante	cxM	2	0	0		0	0
01_ant2_VL_P7_O2_Cas3Cy3GfapCy5Sox10488	ante	VL	0	0	0		#DIV/0!	#DIV/0!
01_ant2_VL1_P7_O2_Cas3Cy3GfapCy5Sox10488	ante	VL	0	0	0		#DIV/0!	#DIV/0!
01_ant2_VL2_P7_O2_Cas3Cy3GfapCy5Sox10488	ante	VL	4	0	1		0	25
01_Mid1_cxC_P7_O2_Cas3Cy3GfapCy5Sox10488	mid	cxC	0	0	0		#DIV/0!	#DIV/0!
01_Mid1_cxD_P7_O2_Cas3Cy3GfapCy5Sox10488	mid	cxD	1	0	0		0	0
01_Mid1_cxM_P7_O2_Cas3Cy3GfapCy5Sox10488	mid	cxD	0	0	0		#DIV/0!	#DIV/0!
01_Mid1_cxV_P7_O2_Cas3Cy3GfapCy5Sox10488	mid	cxV	4	0	0		0	0
01_Mid2_cxC_P7_O2_Cas3Cy3GfapCy5Sox10488	mid	cxC	2	0	0		0	0
01_Mid2_cxD_P7_O2_Cas3Cy3GfapCy5Sox10488	mid	cxD	3	0	0		0	0
01_Mid2_cxM_P7_O2_Cas3Cy3GfapCy5Sox10488	mid	cxM	0	0	0		#DIV/0!	#DIV/0!
01_Mid2_cxV_P7_O2_Cas3Cy3GfapCy5Sox10488	mid	cxV	0	0	0		#DIV/0!	#DIV/0!
01_Mid2_VL_P7_O2_Cas3Cy3GfapCy5Sox10488	mid	VL	1	0	0		0	0
01_Mid3_cxC_P7_O2_Cas3Cy3GfapCy5Sox10488	mid	cxC	5	1	0		20	0
01_Mid3_cxD_P7_O2_Cas3Cy3GfapCy5Sox10488	mid	cxD	3	0	0		0	0
01_Mid3_cxM_P7_O2_Cas3Cy3GfapCy5Sox10488	mid	cxM	1	0	0		0	0
01_Mid3_cxV_P7_O2_Cas3Cy3GfapCy5Sox10488	mid	cxV	3	0	0		0	0
01_Mid3_VL_P7_O2_Cas3Cy3GfapCy5Sox10488	mid	VL	0	0	0		#DIV/0!	#DIV/0!
02_ant1_cxC_P7_O2_Cas3Cy3GfapCy5Sox10488	ante	cxC	1	0	0		0	0
02_ant1_cxD_P7_O2_Cas3Cy3GfapCy5Sox10488	ante	cxD	2	0	0		0	0
02_ant1_cxM_P7_O2_Cas3Cy3GfapCy5Sox10488	ante	cxM	2	1	0		50	0
02_ant1_cxV_P7_O2_Cas3Cy3GfapCy5Sox10488	ante	cxV	2	0	0		0	0
02_ant1_VL_P7_O2_Cas3Cy3GfapCy5Sox10488	ante	VL	0	0	0		#DIV/0!	#DIV/0!
02_ant2_cxC_P7_O2_Cas3Cy3GfapCy5Sox10488	ante	cxC	0	0	0		#DIV/0!	#DIV/0!
02_ant2_cxD_P7_O2_Cas3Cy3GfapCy5Sox10488	ante	cxD	2	0	0		0	0
02_ant2_cxM_P7_O2_Cas3Cy3GfapCy5Sox10488	ante	cxM	0	0	0		#DIV/0!	#DIV/0!
02_ant2_cxV_P7_O2_Cas3Cy3GfapCy5Sox10488	ante	cxV	5	0	0		0	0
02_ant2_VL1_P7_O2_Cas3Cy3GfapCy5Sox10488	ante	VL	3	0	0		0	0
02_ant2_VL2_P7_O2_Cas3Cy3GfapCy5Sox10488	ante	VL	0	0	0		#DIV/0!	#DIV/0!
02_Mid1_cxC_P7_O2_Cas3Cy3GfapCy5Sox10488	mid	cxC	1	0	0		0	0
02_Mid1_cxD_P7_O2_Cas3Cy3GfapCy5Sox10488	mid	cxD	2	1	0		50	0
02_Mid1_cxM_P7_O2_Cas3Cy3GfapCy5Sox10488	mid	cxM	4	0	0		0	0
02_Mid1_cxV_P7_O2_Cas3Cy3GfapCy5Sox10488	mid	cxV	1	0	0		0	0
02_Mid1_VL_P7_O2_Cas3Cy3GfapCy5Sox10488	mid	VL	5	1	0		20	0
02_Mid2_cxC_P7_O2_Cas3Cy3GfapCy5Sox10488	mid	cxC	0	0	0		#DIV/0!	#DIV/0!
02_Mid2_cxD_P7_O2_Cas3Cy3GfapCy5Sox10488	mid	cxD	4	0	0		0	0
02_Mid2_cxM_P7_O2_Cas3Cy3GfapCy5Sox10488	mid	cxM	2	0	0		0	0
02_Mid2_cxV_P7_O2_Cas3Cy3GfapCy5Sox10488	mid	cxV	0	0	0		#DIV/0!	#DIV/0!
02_Mid2_VL_P7_O2_Cas3Cy3GfapCy5Sox10488	mid	VL	0	0	0		#DIV/0!	#DIV/0!
02_Post1_cxC_P7_O2_Cas3Cy3GfapCy5Sox10488	post	cxC	2	0	0		0	0
02_Post1_cxD_P7_O2_Cas3Cy3GfapCy5Sox10488	post	cxD	6	0	0		0	0
02_Post1_cxM_P7_O2_Cas3Cy3GfapCy5Sox10488	post	cxM	0	0	0		#DIV/0!	#DIV/0!
02_Post1_cxV_P7_O2_Cas3Cy3GfapCy5Sox10488	post	cxV	0	0	0		#DIV/0!	#DIV/0!
02_Post1_VL_P7_O2_Cas3Cy3GfapCy5Sox10488	post	VL	0	0	0		#DIV/0!	#DIV/0!
02_Post2_cxC_P7_O2_Cas3Cy3GfapCy5Sox10488	post	cxC	1	0	0		0	0
02_Post2_cxD_P7_O2_Cas3Cy3GfapCy5Sox10488	post	cxD	1	0	0		0	0
02_Post2_cxM_P7_O2_Cas3Cy3GfapCy5Sox10488	post	cxM	0	0	0		#DIV/0!	#DIV/0!
02_Post2_cxV_P7_O2_Cas3Cy3GfapCy5Sox10488	post	cxV	7	0	0		0	0
02_Post2_VL_P7_O2_Cas3Cy3GfapCy5Sox10488	post	VL	0	0	0		#DIV/0!	#DIV/0!
