# Supplementary material for: Whole-brain characterization of apoptosis after sevoflurane anesthesia reveals neuronal cell death patterns in the mouse neonatal neocortex
Source: Sci Rep. 2023 Sep 7;13:14763. doi: 10.1038/s41598-023-41750-w (PMC10484929; doi:10.1038/s41598-023-41750-w)
Supplement: Supplementary file 1 — Supplementary Information. [file 41598_2023_41750_MOESM1_ESM.zip › quantifP49sevoCas3PVCamkii.xlsx]

## Sheet: Sheet1
fichier	anteropost	dorsovent	Cas3	Cas3Camkii	Cas3PV
01_ant1_cxC_P49_sevo3_Cas3Cy3PVCy5Camk2488	ante	cxC	0	0	0
01_ant1_cxM_P49_sevo3_Cas3Cy3PVCy5Camk2488	ante	cxM	0	0	0
01_ant1_VL_P49_sevo3_Cas3Cy3PVCy5Camk2488	ante	VL	0	0	0
01_ant2_cxD_P49_sevo3_Cas3Cy3PVCy5Camk2488	ante	cxD	0	0	0
01_ant2_cxM_P49_sevo3_Cas3Cy3PVCy5Camk2488	ante	cxM	2	0	0
01_mid_cxM_P49_sevo3_Cas3Cy3PVCy5Camk2488	mid	cxM	0	0	0
01_mid_cxV_P49_sevo3_Cas3Cy3PVCy5Camk2488	mid	cxV	0	0	0
01_post_cxV_P49_sevo3_Cas3Cy3PVCy5Camk2488	post	cxV	1	1	0
02_ant1_cxD_P49_sevo3_Cas3Cy3PVCy5Camk2488	ante	cxD	3	0	0
02_ant1_cxM_P49_sevo3_Cas3Cy3PVCy5Camk2488	ante	cxM	0	0	0
02_mid_cxD_P49_sevo3_Cas3Cy3PVCy5Camk2488	mid	cxD	1	0	0
02_mid_cxM_P49_sevo3_Cas3Cy3PVCy5Camk2488	mid	cxM	1	1	0
02_post_cxC_P49_sevo3_Cas3Cy3PVCy5Camk2488	post	cxC	0	0	0
03_ant1_cxD_P49_sevo3_Cas3Cy3PVCy5Camk2488	ante	cxD	0	0	0
03_ant1_VL_P49_sevo3_Cas3Cy3PVCy5Camk2488	ante	VL	0	0	0
03_mid_cxC_P49_sevo3_Cas3Cy3PVCy5Camk2488	mid	cxC	0	0	0
03_mid_cxV_P49_sevo3_Cas3Cy3PVCy5Camk2488	mid	cxV	0	0	0
03_mid_VL_P49_sevo3_Cas3Cy3PVCy5Camk2488	mid	VL	0	0	0
03_post_cxD_P49_sevo3_Cas3Cy3PVCy5Camk2488	post	cxD	0	0	0
