# Supplementary material for: Whole-brain characterization of apoptosis after sevoflurane anesthesia reveals neuronal cell death patterns in the mouse neonatal neocortex
Source: Sci Rep. 2023 Sep 7;13:14763. doi: 10.1038/s41598-023-41750-w (PMC10484929; doi:10.1038/s41598-023-41750-w)
Supplement: Supplementary file 1 — Supplementary Information. [file 41598_2023_41750_MOESM1_ESM.zip › quantifP7Cas3Layers.xlsx]

## Sheet: Sheet1
fichier	anteropost	dorsovent	layer	Cas3	area (µm2)	cas3/µm2	%cas3		cas3/mm2
03_ant1_cxD_P7_sevo3_Cas3Cy3GfapCy5Sox10488.czi c3	ant	dorsal	0	44
03_ant1_cxD_P7_sevo3_Cas3Cy3GfapCy5Sox10488.czi c3	ant	dorsal	1	3	926.904	0.00323658	6.81818		3236.58			6.81818
03_ant1_cxD_P7_sevo3_Cas3Cy3GfapCy5Sox10488.czi c3	ant	dorsal	2	24	964.346	0.0248873	54.5455		24887.3			54.5455
03_ant1_cxD_P7_sevo3_Cas3Cy3GfapCy5Sox10488.czi c3	ant	dorsal	3	6	1062.53	0.0056469	13.6364		5646.9			20.4545
03_ant1_cxD_P7_sevo3_Cas3Cy3GfapCy5Sox10488.czi c3	ant	dorsal	4	3	1063.78	0.00282013	6.81818		2820.13			20.4545
03_ant1_cxD_P7_sevo3_Cas3Cy3GfapCy5Sox10488.czi c3	ant	dorsal	5-6	8	1076.26	0.00743315	18.1818		7433.15			18.1818
						#DIV/0!			#DIV/0!
03_ant1_cxM_P7_sevo3_Cas3Cy3GfapCy5Sox10488.czi c3	ant	lateral	0	46		#DIV/0!			#DIV/0!
03_ant1_cxM_P7_sevo3_Cas3Cy3GfapCy5Sox10488.czi c3	ant	lateral	1	13	1275.95	0.0101885	28.2609		10188.5			28.2609
03_ant1_cxM_P7_sevo3_Cas3Cy3GfapCy5Sox10488.czi c3	ant	lateral	2	16	1421.97	0.011252	34.7826		11252			34.7826
03_ant1_cxM_P7_sevo3_Cas3Cy3GfapCy5Sox10488.czi c3	ant	lateral	3	12	1323.38	0.00906772	26.087		9067.72			32.6087
03_ant1_cxM_P7_sevo3_Cas3Cy3GfapCy5Sox10488.czi c3	ant	lateral	4	3	953.529	0.00314621	6.52174		3146.21			32.6087
03_ant1_cxM_P7_sevo3_Cas3Cy3GfapCy5Sox10488.czi c3	ant	lateral	5-6	2	524.608	0.00381237	4.34783		3812.37			4.34783
						#DIV/0!			#DIV/0!
	ant	ventral	0	14		#DIV/0!			#DIV/0!
03_ant1_cxV_P7_sevo3_Cas3Cy3GfapCy5Sox10488.czi c3	ant	ventral	1	2	1232.68	0.00162248	14.2857		1622.48			14.2857
03_ant1_cxV_P7_sevo3_Cas3Cy3GfapCy5Sox10488.czi c3	ant	ventral	2	8	1228.52	0.00651189	57.1429		6511.89			57.1429
03_ant1_cxV_P7_sevo3_Cas3Cy3GfapCy5Sox10488.czi c3	ant	ventral	3	0	1237.26	0	0		0			7.14286
03_ant1_cxV_P7_sevo3_Cas3Cy3GfapCy5Sox10488.czi c3	ant	ventral	4	1	1270.12	0.000787325	7.14286		787.325			7.14286
03_ant1_cxV_P7_sevo3_Cas3Cy3GfapCy5Sox10488.czi c3	ant	ventral	5-6	3	1258.89	0.00238305	21.4286		2383.05			21.4286
						#DIV/0!			#DIV/0!
03_ant2_cxD_P7_sevo3_Cas3Cy3GfapCy5Sox10488.czi c3	ant	dorsal	0	23		#DIV/0!			#DIV/0!
03_ant2_cxD_P7_sevo3_Cas3Cy3GfapCy5Sox10488.czi c3	ant	dorsal	1	3	941.465	0.00318652	13.0435		3186.52			13.0435
03_ant2_cxD_P7_sevo3_Cas3Cy3GfapCy5Sox10488.czi c3	ant	dorsal	2	10	921.495	0.0108519	43.4783		10851.9			43.4783
03_ant2_cxD_P7_sevo3_Cas3Cy3GfapCy5Sox10488.czi c3	ant	dorsal	3	6	979.739	0.00612408	26.087		6124.08			39.1304
03_ant2_cxD_P7_sevo3_Cas3Cy3GfapCy5Sox10488.czi c3	ant	dorsal	4	3	1015.93	0.00295295	13.0435		2952.95			39.1304
03_ant2_cxD_P7_sevo3_Cas3Cy3GfapCy5Sox10488.czi c3	ant	dorsal	5-6	1	934.392	0.00107021	4.34783		1070.21			4.34783
						#DIV/0!			#DIV/0!
03_ant2_cxM_P7_sevo3_Cas3Cy3GfapCy5Sox10488.czi c3	ant	lateral	0	49		#DIV/0!			#DIV/0!
03_ant2_cxM_P7_sevo3_Cas3Cy3GfapCy5Sox10488.czi c3	ant	lateral	1	14	1031.33	0.0135748	28.5714		13574.8			28.5714
03_ant2_cxM_P7_sevo3_Cas3Cy3GfapCy5Sox10488.czi c3	ant	lateral	2	20	1026.33	0.0194868	40.8163		19486.8			40.8163
03_ant2_cxM_P7_sevo3_Cas3Cy3GfapCy5Sox10488.czi c3	ant	lateral	3	10	1124.52	0.00889271	20.4082		8892.71			22.449
03_ant2_cxM_P7_sevo3_Cas3Cy3GfapCy5Sox10488.czi c3	ant	lateral	4	1	1154.88	0.000865887	2.04082		865.887			22.449
03_ant2_cxM_P7_sevo3_Cas3Cy3GfapCy5Sox10488.czi c3	ant	lateral	5-6	4	717.643	0.0055738	8.16327		5573.8			8.16327
						#DIV/0!			#DIV/0!
03_ant2_cxV_P7_sevo3_Cas3Cy3GfapCy5Sox10488.czi c3	ant	ventral	0	37		#DIV/0!			#DIV/0!
03_ant2_cxV_P7_sevo3_Cas3Cy3GfapCy5Sox10488.czi c3	ant	ventral	1	3	1295.92	0.00231496	8.10811		2314.96			8.10811
03_ant2_cxV_P7_sevo3_Cas3Cy3GfapCy5Sox10488.czi c3	ant	ventral	2	25	1322.96	0.018897	67.5676		18897			67.5676
03_ant2_cxV_P7_sevo3_Cas3Cy3GfapCy5Sox10488.czi c3	ant	ventral	3	5	1394.93	0.0035844	13.5135		3584.4			16.2162
03_ant2_cxV_P7_sevo3_Cas3Cy3GfapCy5Sox10488.czi c3	ant	ventral	4	1	1172.36	0.000852982	2.7027		852.982			16.2162
03_ant2_cxV_P7_sevo3_Cas3Cy3GfapCy5Sox10488.czi c3	ant	ventral	5-6	3	859.924	0.00348868	8.10811		3488.68			8.10811
						#DIV/0!			#DIV/0!
03_mid1_cxD_P7_sevo3_Cas3Cy3GfapCy5Sox10488.czi c3	mid	dorsal	0	47		#DIV/0!			#DIV/0!
03_mid1_cxD_P7_sevo3_Cas3Cy3GfapCy5Sox10488.czi c3	mid	dorsal	1	2	935.224	0.00213853	4.25532		2138.53			4.25532
03_mid1_cxD_P7_sevo3_Cas3Cy3GfapCy5Sox10488.czi c3	mid	dorsal	2	24	902.774	0.0265847	51.0638		26584.7			51.0638
03_mid1_cxD_P7_sevo3_Cas3Cy3GfapCy5Sox10488.czi c3	mid	dorsal	3	8	947.705	0.00844145	17.0213		8441.45			25.5319
03_mid1_cxD_P7_sevo3_Cas3Cy3GfapCy5Sox10488.czi c3	mid	dorsal	4	4	926.488	0.00431738	8.51064		4317.38			25.5319
03_mid1_cxD_P7_sevo3_Cas3Cy3GfapCy5Sox10488.czi c3	mid	dorsal	5-6	9	978.907	0.00919393	19.1489		9193.93			19.1489
						#DIV/0!			#DIV/0!
03_mid1_cxM_P7_sevo3_Cas3Cy3GfapCy5Sox10488.czi c3	mid	lateral	0	51		#DIV/0!			#DIV/0!
03_mid1_cxM_P7_sevo3_Cas3Cy3GfapCy5Sox10488.czi c3	mid	lateral	1	10	623.621	0.0160354	19.6078		16035.4			19.6078
03_mid1_cxM_P7_sevo3_Cas3Cy3GfapCy5Sox10488.czi c3	mid	lateral	2	21	987.643	0.0212627	41.1765		21262.7			41.1765
03_mid1_cxM_P7_sevo3_Cas3Cy3GfapCy5Sox10488.czi c3	mid	lateral	3	4	1245.99	0.00321029	7.84314		3210.29			19.6078
03_mid1_cxM_P7_sevo3_Cas3Cy3GfapCy5Sox10488.czi c3	mid	lateral	4	6	1454.42	0.00412535	11.7647		4125.35			19.6078
03_mid1_cxM_P7_sevo3_Cas3Cy3GfapCy5Sox10488.czi c3	mid	lateral	5-6	10	1265.55	0.00790172	19.6078		7901.72			19.6078
						#DIV/0!			#DIV/0!
03_mid2_cxD_P7_sevo3_Cas3Cy3GfapCy5Sox10488.czi c3	mid	dorsal	0	66		#DIV/0!			#DIV/0!
03_mid2_cxD_P7_sevo3_Cas3Cy3GfapCy5Sox10488.czi c3	mid	dorsal	1	4	925.656	0.00432126	6.06061		4321.26			6.06061
03_mid2_cxD_P7_sevo3_Cas3Cy3GfapCy5Sox10488.czi c3	mid	dorsal	2	29	949.785	0.0305332	43.9394		30533.2			43.9394
03_mid2_cxD_P7_sevo3_Cas3Cy3GfapCy5Sox10488.czi c3	mid	dorsal	3	11	909.015	0.012101	16.6667		12101			18.1818
03_mid2_cxD_P7_sevo3_Cas3Cy3GfapCy5Sox10488.czi c3	mid	dorsal	4	1	931.064	0.00107404	1.51515		1074.04			18.1818
03_mid2_cxD_P7_sevo3_Cas3Cy3GfapCy5Sox10488.czi c3	mid	dorsal	5-6	21	1141.57	0.0183957	31.8182		18395.7			31.8182
						#DIV/0!			#DIV/0!
03_mid2_cxM_P7_sevo3_Cas3Cy3GfapCy5Sox10488.czi c3	mid	lateral	0	39		#DIV/0!			#DIV/0!
03_mid2_cxM_P7_sevo3_Cas3Cy3GfapCy5Sox10488.czi c3	mid	lateral	1	11	885.717	0.0124193	28.2051		12419.3			28.2051
03_mid2_cxM_P7_sevo3_Cas3Cy3GfapCy5Sox10488.czi c3	mid	lateral	2	16	1173.19	0.013638	41.0256		13638			41.0256
03_mid2_cxM_P7_sevo3_Cas3Cy3GfapCy5Sox10488.czi c3	mid	lateral	3	4	1464.82	0.0027307	10.2564		2730.7			12.8205
03_mid2_cxM_P7_sevo3_Cas3Cy3GfapCy5Sox10488.czi c3	mid	lateral	4	1	1320.88	0.000757072	2.5641		757.072			12.8205
03_mid2_cxM_P7_sevo3_Cas3Cy3GfapCy5Sox10488.czi c3	mid	lateral	5-6	7	1267.21	0.00552394	17.9487		5523.94			17.9487
						#DIV/0!			#DIV/0!
03_mid2_cxV_P7_sevo3_Cas3Cy3GfapCy5Sox10488.czi c3	mid	ventral	0	20		#DIV/0!			#DIV/0!
03_mid2_cxV_P7_sevo3_Cas3Cy3GfapCy5Sox10488.czi c3	mid	ventral	1	1	407.288	0.00245527	5		2455.27			5
03_mid2_cxV_P7_sevo3_Cas3Cy3GfapCy5Sox10488.czi c3	mid	ventral	2	0	630.694	0	0		0			0
03_mid2_cxV_P7_sevo3_Cas3Cy3GfapCy5Sox10488.czi c3	mid	ventral	3	1	753.421	0.00132728	5		1327.28			20
03_mid2_cxV_P7_sevo3_Cas3Cy3GfapCy5Sox10488.czi c3	mid	ventral	4	3	939.384	0.00319358	15		3193.58			20
03_mid2_cxV_P7_sevo3_Cas3Cy3GfapCy5Sox10488.czi c3	mid	ventral	5-6	15	1350	0.0111111	75		11111.1			75
						#DIV/0!			#DIV/0!
03_post1_cxD_P7_sevo3_Cas3Cy3GfapCy5Sox10488.czi c3	post	dorsal	0	103		#DIV/0!			#DIV/0!
03_post1_cxD_P7_sevo3_Cas3Cy3GfapCy5Sox10488.czi c3	post	dorsal	1	8	875.317	0.00913955	7.76699		9139.55			7.76699
03_post1_cxD_P7_sevo3_Cas3Cy3GfapCy5Sox10488.czi c3	post	dorsal	2	41	981.403	0.0417769	39.8058		41776.9			39.8058
03_post1_cxD_P7_sevo3_Cas3Cy3GfapCy5Sox10488.czi c3	post	dorsal	3	3	1025.5	0.0029254	2.91262		2925.4			6.79612
03_post1_cxD_P7_sevo3_Cas3Cy3GfapCy5Sox10488.czi c3	post	dorsal	4	4	1092.9	0.00365999	3.8835		3659.99			6.79612
03_post1_cxD_P7_sevo3_Cas3Cy3GfapCy5Sox10488.czi c3	post	dorsal	5-6	47	1632.9	0.0287832	45.6311		28783.2			45.6311
						#DIV/0!			#DIV/0!
03_post1_cxM_P7_sevo3_Cas3Cy3GfapCy5Sox10488.czi c3	post	lateral	0	60		#DIV/0!			#DIV/0!
03_post1_cxM_P7_sevo3_Cas3Cy3GfapCy5Sox10488.czi c3	post	lateral	1	2	667.72	0.00299527	3.33333		2995.27			3.33333
03_post1_cxM_P7_sevo3_Cas3Cy3GfapCy5Sox10488.czi c3	post	lateral	2	24	928.152	0.0258578	40		25857.8			40
03_post1_cxM_P7_sevo3_Cas3Cy3GfapCy5Sox10488.czi c3	post	lateral	3	8	1144.9	0.0069875	13.3333		6987.5			21.6667
03_post1_cxM_P7_sevo3_Cas3Cy3GfapCy5Sox10488.czi c3	post	lateral	4	5	1224.36	0.00408376	8.33333		4083.76			21.6667
03_post1_cxM_P7_sevo3_Cas3Cy3GfapCy5Sox10488.czi c3	post	lateral	5-6	21	1193.16	0.0176003	35		17600.3			35
						#DIV/0!			#DIV/0!
03_post1_cxV_P7_sevo3_Cas3Cy3GfapCy5Sox10488.czi c3	post	ventral	0	42		#DIV/0!			#DIV/0!
03_post1_cxV_P7_sevo3_Cas3Cy3GfapCy5Sox10488.czi c3	post	ventral	1	3	854.099	0.00351247	7.14286		3512.47			7.14286
03_post1_cxV_P7_sevo3_Cas3Cy3GfapCy5Sox10488.czi c3	post	ventral	2	14	847.859	0.0165122	33.3333		16512.2			33.3333
03_post1_cxV_P7_sevo3_Cas3Cy3GfapCy5Sox10488.czi c3	post	ventral	3	10	830.802	0.0120366	23.8095		12036.6			42.8571
03_post1_cxV_P7_sevo3_Cas3Cy3GfapCy5Sox10488.czi c3	post	ventral	4	8	844.947	0.00946805	19.0476		9468.05			42.8571
03_post1_cxV_P7_sevo3_Cas3Cy3GfapCy5Sox10488.czi c3	post	ventral	5-6	7	586.179	0.0119417	16.6667		11941.7			16.6667
						#DIV/0!			#DIV/0!
04_ant_cxD2_P7_sevo3_Cas3Cy3GfapCy5Sox10488.czi c3	ant	dorsal	0	39		#DIV/0!			#DIV/0!
04_ant_cxD2_P7_sevo3_Cas3Cy3GfapCy5Sox10488.czi c3	ant	dorsal	1	1	1284.68	0.000778401	2.5641		778.401			2.5641
04_ant_cxD2_P7_sevo3_Cas3Cy3GfapCy5Sox10488.czi c3	ant	dorsal	2	22	1328.78	0.0165565	56.4103		16556.5			56.4103
04_ant_cxD2_P7_sevo3_Cas3Cy3GfapCy5Sox10488.czi c3	ant	dorsal	3	4	1319.21	0.00303211	10.2564		3032.11			30.7692
04_ant_cxD2_P7_sevo3_Cas3Cy3GfapCy5Sox10488.czi c3	ant	dorsal	4	8	1280.94	0.00624541	20.5128		6245.41			30.7692
04_ant_cxD2_P7_sevo3_Cas3Cy3GfapCy5Sox10488.czi c3	ant	dorsal	5-6	4	1214.38	0.00329387	10.2564		3293.87			10.2564
						#DIV/0!			#DIV/0!
04_ant_cxM2_P7_sevo3_Cas3Cy3GfapCy5Sox10488.czi c3	ant	lateral	0	45		#DIV/0!			#DIV/0!
04_ant_cxM2_P7_sevo3_Cas3Cy3GfapCy5Sox10488.czi c3	ant	lateral	1	4	1050.46	0.00380784	8.88889		3807.84			8.88889
04_ant_cxM2_P7_sevo3_Cas3Cy3GfapCy5Sox10488.czi c3	ant	lateral	2	23	1114.12	0.0206442	51.1111		20644.2			51.1111
04_ant_cxM2_P7_sevo3_Cas3Cy3GfapCy5Sox10488.czi c3	ant	lateral	3	8	1138.24	0.00702837	17.7778		7028.37			24.4444
04_ant_cxM2_P7_sevo3_Cas3Cy3GfapCy5Sox10488.czi c3	ant	lateral	4	3	1142.4	0.00262604	6.66667		2626.04			24.4444
04_ant_cxM2_P7_sevo3_Cas3Cy3GfapCy5Sox10488.czi c3	ant	lateral	5-6	7	987.643	0.00708758	15.5556		7087.58			15.5556
						#DIV/0!			#DIV/0!
04_ant_cxV2_P7_sevo3_Cas3Cy3GfapCy5Sox10488.czi c3	ant	ventral	0	27		#DIV/0!			#DIV/0!
04_ant_cxV2_P7_sevo3_Cas3Cy3GfapCy5Sox10488.czi c3	ant	ventral	1	3	934.392	0.00321064	11.1111		3210.64			11.1111
04_ant_cxV2_P7_sevo3_Cas3Cy3GfapCy5Sox10488.czi c3	ant	ventral	2	10	935.64	0.0106879	37.037		10687.9			37.037
04_ant_cxV2_P7_sevo3_Cas3Cy3GfapCy5Sox10488.czi c3	ant	ventral	3	6	936.056	0.00640987	22.2222		6409.87			29.6296
04_ant_cxV2_P7_sevo3_Cas3Cy3GfapCy5Sox10488.czi c3	ant	ventral	4	2	938.552	0.00213094	7.40741		2130.94			29.6296
04_ant_cxV2_P7_sevo3_Cas3Cy3GfapCy5Sox10488.czi c3	ant	ventral	5-6	6	1120.77	0.00535346	22.2222		5353.46			22.2222
						#DIV/0!			#DIV/0!
05_ant1_cxD_P7_sevo3_Cas3Cy3GfapCy5Sox10488.czi c3	ant	dorsal	0	27		#DIV/0!			#DIV/0!
05_ant1_cxD_P7_sevo3_Cas3Cy3GfapCy5Sox10488.czi c3	ant	dorsal	1	2	766.734	0.00260847	7.40741		2608.47			7.40741
05_ant1_cxD_P7_sevo3_Cas3Cy3GfapCy5Sox10488.czi c3	ant	dorsal	2	13	999.292	0.0130092	48.1481		13009.2			48.1481
05_ant1_cxD_P7_sevo3_Cas3Cy3GfapCy5Sox10488.czi c3	ant	dorsal	3	1	1057.54	0.000945594	3.7037		945.594			14.8148
05_ant1_cxD_P7_sevo3_Cas3Cy3GfapCy5Sox10488.czi c3	ant	dorsal	4	3	1092.07	0.00274709	11.1111		2747.09			14.8148
05_ant1_cxD_P7_sevo3_Cas3Cy3GfapCy5Sox10488.czi c3	ant	dorsal	5-6	8	1064.19	0.00751744	29.6296		7517.44			29.6296
						#DIV/0!			#DIV/0!
05_ant1_cxM_P7_sevo3_Cas3Cy3GfapCy5Sox10488.czi c3	ant	lateral	0	21		#DIV/0!			#DIV/0!
05_ant1_cxM_P7_sevo3_Cas3Cy3GfapCy5Sox10488.czi c3	ant	lateral	1	0	1245.58	0	0		0			0
05_ant1_cxM_P7_sevo3_Cas3Cy3GfapCy5Sox10488.czi c3	ant	lateral	2	15	1300.91	0.0115304	71.4286		11530.4			71.4286
05_ant1_cxM_P7_sevo3_Cas3Cy3GfapCy5Sox10488.czi c3	ant	lateral	3	0	1344.18	0	0		0			14.2857
05_ant1_cxM_P7_sevo3_Cas3Cy3GfapCy5Sox10488.czi c3	ant	lateral	4	3	1238.51	0.00242227	14.2857		2422.27			14.2857
05_ant1_cxM_P7_sevo3_Cas3Cy3GfapCy5Sox10488.czi c3	ant	lateral	5-6	3	1099.97	0.00272735	14.2857		2727.35			14.2857
						#DIV/0!			#DIV/0!
05_ant2_cxD_P7_sevo3_Cas3Cy3GfapCy5Sox10488.czi c3	ant	dorsal	0	35		#DIV/0!			#DIV/0!
05_ant2_cxD_P7_sevo3_Cas3Cy3GfapCy5Sox10488.czi c3	ant	dorsal	1	2	954.361	0.00209564	5.71429		2095.64			5.71429
05_ant2_cxD_P7_sevo3_Cas3Cy3GfapCy5Sox10488.czi c3	ant	dorsal	2	21	939.8	0.0223452	60		22345.2			60
05_ant2_cxD_P7_sevo3_Cas3Cy3GfapCy5Sox10488.czi c3	ant	dorsal	3	5	963.098	0.00519158	14.2857		5191.58			17.1429
05_ant2_cxD_P7_sevo3_Cas3Cy3GfapCy5Sox10488.czi c3	ant	dorsal	4	1	955.193	0.00104691	2.85714		1046.91			17.1429
05_ant2_cxD_P7_sevo3_Cas3Cy3GfapCy5Sox10488.czi c3	ant	dorsal	5-6	6	1114.53	0.00538343	17.1429		5383.43			17.1429
						#DIV/0!			#DIV/0!
05_ant2_cxM_P7_sevo3_Cas3Cy3GfapCy5Sox10488.czi c3	ant	lateral	0	23		#DIV/0!			#DIV/0!
05_ant2_cxM_P7_sevo3_Cas3Cy3GfapCy5Sox10488.czi c3	ant	lateral	1	2	1230.6	0.00162522	8.69565		1625.22			8.69565
05_ant2_cxM_P7_sevo3_Cas3Cy3GfapCy5Sox10488.czi c3	ant	lateral	2	7	1212.71	0.00577218	30.4348		5772.18			30.4348
05_ant2_cxM_P7_sevo3_Cas3Cy3GfapCy5Sox10488.czi c3	ant	lateral	3	4	1199.4	0.003335	17.3913		3335			21.7391
05_ant2_cxM_P7_sevo3_Cas3Cy3GfapCy5Sox10488.czi c3	ant	lateral	4	1	1215.62	0.000822622	4.34783		822.622			21.7391
05_ant2_cxM_P7_sevo3_Cas3Cy3GfapCy5Sox10488.czi c3	ant	lateral	5-6	9	1461.91	0.00615632	39.1304		6156.32			39.1304
						#DIV/0!			#DIV/0!
05_mid_cxD_P7_sevo3_Cas3Cy3GfapCy5Sox10488.czi c3	mid	dorsal	0	34		#DIV/0!			#DIV/0!
05_mid_cxD_P7_sevo3_Cas3Cy3GfapCy5Sox10488.czi c3	mid	dorsal	1	3	963.514	0.0031136	8.82353		3113.6			8.82353
05_mid_cxD_P7_sevo3_Cas3Cy3GfapCy5Sox10488.czi c3	mid	dorsal	2	24	946.457	0.0253577	70.5882		25357.7			70.5882
05_mid_cxD_P7_sevo3_Cas3Cy3GfapCy5Sox10488.czi c3	mid	dorsal	3	2	946.041	0.00211407	5.88235		2114.07			5.88235
05_mid_cxD_P7_sevo3_Cas3Cy3GfapCy5Sox10488.czi c3	mid	dorsal	4	0	933.56	0	0		0			5.88235
05_mid_cxD_P7_sevo3_Cas3Cy3GfapCy5Sox10488.czi c3	mid	dorsal	5-6	5	1087.49	0.00459775	14.7059		4597.75			14.7059
						#DIV/0!			#DIV/0!
05_mid_cxM_P7_sevo3_Cas3Cy3GfapCy5Sox10488.czi c3	mid	lateral	0	26		#DIV/0!			#DIV/0!
05_mid_cxM_P7_sevo3_Cas3Cy3GfapCy5Sox10488.czi c3	mid	lateral	1	1	1238.51	0.000807424	3.84615		807.424			3.84615
05_mid_cxM_P7_sevo3_Cas3Cy3GfapCy5Sox10488.czi c3	mid	lateral	2	8	1241.42	0.00644424	30.7692		6444.24			30.7692
05_mid_cxM_P7_sevo3_Cas3Cy3GfapCy5Sox10488.czi c3	mid	lateral	3	6	1231.02	0.00487401	23.0769		4874.01			34.6154
05_mid_cxM_P7_sevo3_Cas3Cy3GfapCy5Sox10488.czi c3	mid	lateral	4	3	1256.4	0.00238778	11.5385		2387.78			34.6154
05_mid_cxM_P7_sevo3_Cas3Cy3GfapCy5Sox10488.czi c3	mid	lateral	5-6	8	1288.01	0.00621112	30.7692		6211.12			30.7692
						#DIV/0!			#DIV/0!
05_mid1_cxD_P7_sevo3_Cas3Cy3GfapCy5Sox10488.czi c3	mid	dorsal	0	32		#DIV/0!			#DIV/0!
05_mid1_cxD_P7_sevo3_Cas3Cy3GfapCy5Sox10488.czi c3	mid	dorsal	1	3	1214.38	0.0024704	9.375		2470.4			9.375
05_mid1_cxD_P7_sevo3_Cas3Cy3GfapCy5Sox10488.czi c3	mid	dorsal	2	21	1179.85	0.0177989	65.625		17798.9			65.625
05_mid1_cxD_P7_sevo3_Cas3Cy3GfapCy5Sox10488.czi c3	mid	dorsal	3	3	1181.51	0.00253912	9.375		2539.12			12.5
05_mid1_cxD_P7_sevo3_Cas3Cy3GfapCy5Sox10488.czi c3	mid	dorsal	4	1	1210.22	0.000826298	3.125		826.298			12.5
05_mid1_cxD_P7_sevo3_Cas3Cy3GfapCy5Sox10488.czi c3	mid	dorsal	5-6	4	1327.54	0.0030131	12.5		3013.1			12.5
						#DIV/0!			#DIV/0!
05_mid1_cxM_P7_sevo3_Cas3Cy3GfapCy5Sox10488.czi c3	mid	lateral	0	42		#DIV/0!			#DIV/0!
05_mid1_cxM_P7_sevo3_Cas3Cy3GfapCy5Sox10488.czi c3	mid	lateral	1	6	659.4	0.00909918	14.2857		9099.18			14.2857
05_mid1_cxM_P7_sevo3_Cas3Cy3GfapCy5Sox10488.czi c3	mid	lateral	2	16	832.466	0.01922	38.0952		19220			38.0952
05_mid1_cxM_P7_sevo3_Cas3Cy3GfapCy5Sox10488.czi c3	mid	lateral	3	1	964.346	0.00103697	2.38095		1036.97			9.52381
05_mid1_cxM_P7_sevo3_Cas3Cy3GfapCy5Sox10488.czi c3	mid	lateral	4	3	1096.23	0.00273666	7.14286		2736.66			9.52381
05_mid1_cxM_P7_sevo3_Cas3Cy3GfapCy5Sox10488.czi c3	mid	lateral	5-6	16	1360.4	0.0117612	38.0952		11761.2			38.0952
						#DIV/0!			#DIV/0!
	mid	ventral	0	6		#DIV/0!			#DIV/0!
05_mid1_cxV_P7_sevo3_Cas3Cy3GfapCy5Sox10488.czi c3	mid	ventral	1	1	812.081	0.0012314	16.6667		1231.4			16.6667
05_mid1_cxV_P7_sevo3_Cas3Cy3GfapCy5Sox10488.czi c3	mid	ventral	2	2	902.358	0.00221642	33.3333		2216.42			33.3333
05_mid1_cxV_P7_sevo3_Cas3Cy3GfapCy5Sox10488.czi c3	mid	ventral	3	0	1009.28	0	0		0			0
05_mid1_cxV_P7_sevo3_Cas3Cy3GfapCy5Sox10488.czi c3	mid	ventral	4	0	1015.52	0	0		0			0
05_mid1_cxV_P7_sevo3_Cas3Cy3GfapCy5Sox10488.czi c3	mid	ventral	5-6	3	1208.14	0.00248316	50		2483.16			50
						#DIV/0!			#DIV/0!
05_mid2_cxD_P7_sevo3_Cas3Cy3GfapCy5Sox10488.czi c3	mid	dorsal	0	32		#DIV/0!			#DIV/0!
05_mid2_cxD_P7_sevo3_Cas3Cy3GfapCy5Sox10488.czi c3	mid	dorsal	1	2	903.19	0.00221437	6.25		2214.37			6.25
05_mid2_cxD_P7_sevo3_Cas3Cy3GfapCy5Sox10488.czi c3	mid	dorsal	2	20	946.041	0.0211407	62.5		21140.7			62.5
05_mid2_cxD_P7_sevo3_Cas3Cy3GfapCy5Sox10488.czi c3	mid	dorsal	3	2	957.69	0.00208836	6.25		2088.36			6.25
05_mid2_cxD_P7_sevo3_Cas3Cy3GfapCy5Sox10488.czi c3	mid	dorsal	4	0	877.397	0	0		0			6.25
05_mid2_cxD_P7_sevo3_Cas3Cy3GfapCy5Sox10488.czi c3	mid	dorsal	5-6	8	1037.57	0.00771035	25		7710.35			25
						#DIV/0!			#DIV/0!
05_mid2_cxM_P7_sevo3_Cas3Cy3GfapCy5Sox10488.czi c3	mid	lateral	0	33		#DIV/0!			#DIV/0!
05_mid2_cxM_P7_sevo3_Cas3Cy3GfapCy5Sox10488.czi c3	mid	lateral	1	4	1220.2	0.00327815	12.1212		3278.15			12.1212
05_mid2_cxM_P7_sevo3_Cas3Cy3GfapCy5Sox10488.czi c3	mid	lateral	2	7	1245.58	0.00561988	21.2121		5619.88			21.2121
05_mid2_cxM_P7_sevo3_Cas3Cy3GfapCy5Sox10488.czi c3	mid	lateral	3	5	1254.32	0.00398624	15.1515		3986.24			33.3333
05_mid2_cxM_P7_sevo3_Cas3Cy3GfapCy5Sox10488.czi c3	mid	lateral	4	6	1280.94	0.00468406	18.1818		4684.06			33.3333
05_mid2_cxM_P7_sevo3_Cas3Cy3GfapCy5Sox10488.czi c3	mid	lateral	5-6	11	863.252	0.0127425	33.3333		12742.5			33.3333
						#DIV/0!			#DIV/0!
	mid	lateral	0	29		#DIV/0!			#DIV/0!
06_mid1_cxM_P7_sevo3_Cas3Cy3neunCy5gad488.czi c3	mid	lateral	1	0	1217.29	0	0		0			0
06_mid1_cxM_P7_sevo3_Cas3Cy3neunCy5gad488.czi c3	mid	lateral	2	12	1210.22	0.00991558	41.3793		9915.58			41.3793
06_mid1_cxM_P7_sevo3_Cas3Cy3neunCy5gad488.czi c3	mid	lateral	3	1	1207.72	0.000828006	3.44828		828.006			27.5862
06_mid1_cxM_P7_sevo3_Cas3Cy3neunCy5gad488.czi c3	mid	lateral	4	7	1248.91	0.0056049	24.1379		5604.9			27.5862
06_mid1_cxM_P7_sevo3_Cas3Cy3neunCy5gad488.czi c3	mid	lateral	5-6	9	906.102	0.00993266	31.0345		9932.66			31.0345
						#DIV/0!			#DIV/0!
	mid	ventral	0	7		#DIV/0!			#DIV/0!
06_mid1_cxV_P7_sevo3_Cas3Cy3neunCy5gad488.czi c3	mid	ventral	1	2	719.307	0.00278045	28.5714		2780.45			28.5714
06_mid1_cxV_P7_sevo3_Cas3Cy3neunCy5gad488.czi c3	mid	ventral	2	0	509.631	0	0		0			0
06_mid1_cxV_P7_sevo3_Cas3Cy3neunCy5gad488.czi c3	mid	ventral	3	0	1074.59	0	0		0			28.5714
06_mid1_cxV_P7_sevo3_Cas3Cy3neunCy5gad488.czi c3	mid	ventral	4	2	1129.51	0.00177068	28.5714		1770.68			28.5714
06_mid1_cxV_P7_sevo3_Cas3Cy3neunCy5gad488.czi c3	mid	ventral	5-6	3	1059.2	0.00283233	42.8571		2832.33			42.8571
						#DIV/0!			#DIV/0!
	mid	dorsal	0	21		#DIV/0!			#DIV/0!
06_mid2_cxD_P7_sevo3_Cas3Cy3neunCy5gad488.czi c3	mid	dorsal	1	2	930.648	0.00214904	9.52381		2149.04			9.52381
06_mid2_cxD_P7_sevo3_Cas3Cy3neunCy5gad488.czi c3	mid	dorsal	2	8	965.178	0.00828863	38.0952		8288.63			38.0952
06_mid2_cxD_P7_sevo3_Cas3Cy3neunCy5gad488.czi c3	mid	dorsal	3	1	966.842	0.0010343	4.7619		1034.3			9.52381
06_mid2_cxD_P7_sevo3_Cas3Cy3neunCy5gad488.czi c3	mid	dorsal	4	1	999.292	0.00100071	4.7619		1000.71			9.52381
06_mid2_cxD_P7_sevo3_Cas3Cy3neunCy5gad488.czi c3	mid	dorsal	5-6	9	1073.35	0.008385	42.8571		8385			42.8571
						#DIV/0!			#DIV/0!
	mid	lateral	0	22		#DIV/0!			#DIV/0!
06_mid2_cxM_P7_sevo3_Cas3Cy3neunCy5gad488.czi c3	mid	lateral	1	2	1200.65	0.00166577	9.09091		1665.77			9.09091
06_mid2_cxM_P7_sevo3_Cas3Cy3neunCy5gad488.czi c3	mid	lateral	2	4	1214.79	0.00329274	18.1818		3292.74			18.1818
06_mid2_cxM_P7_sevo3_Cas3Cy3neunCy5gad488.czi c3	mid	lateral	3	1	1222.7	0.000817864	4.54545		817.864			31.8182
06_mid2_cxM_P7_sevo3_Cas3Cy3neunCy5gad488.czi c3	mid	lateral	4	6	1241.42	0.00483318	27.2727		4833.18			31.8182
06_mid2_cxM_P7_sevo3_Cas3Cy3neunCy5gad488.czi c3	mid	lateral	5-6	9	913.175	0.00985572	40.9091		9855.72			40.9091
						#DIV/0!			#DIV/0!
	mid	ventral	0	6		#DIV/0!			#DIV/0!
06_mid2_cxV_P7_sevo3_Cas3Cy3neunCy5gad488.czi c3	mid	ventral	1	2	944.793	0.00211687	33.3333		2116.87			33.3333
06_mid2_cxV_P7_sevo3_Cas3Cy3neunCy5gad488.czi c3	mid	ventral	2	0	885.717	0	0		0			0
06_mid2_cxV_P7_sevo3_Cas3Cy3neunCy5gad488.czi c3	mid	ventral	3	1	932.728	0.00107212	16.6667		1072.12			33.3333
06_mid2_cxV_P7_sevo3_Cas3Cy3neunCy5gad488.czi c3	mid	ventral	4	1	964.346	0.00103697	16.6667		1036.97			33.3333
06_mid2_cxV_P7_sevo3_Cas3Cy3neunCy5gad488.czi c3	mid	ventral	5-6	2	966.842	0.00206859	33.3333		2068.59			33.3333
						#DIV/0!			#DIV/0!
	post	dorsal	0	29		#DIV/0!			#DIV/0!
06_post1_cxD_P7_sevo3_Cas3Cy3neunCy5gad488.czi c3	post	dorsal	1	1	925.24	0.0010808	3.44828		1080.8			3.44828
06_post1_cxD_P7_sevo3_Cas3Cy3neunCy5gad488.czi c3	post	dorsal	2	15	908.599	0.0165089	51.7241		16508.9			51.7241
06_post1_cxD_P7_sevo3_Cas3Cy3neunCy5gad488.czi c3	post	dorsal	3	0	905.686	0	0		0			3.44828
06_post1_cxD_P7_sevo3_Cas3Cy3neunCy5gad488.czi c3	post	dorsal	4	1	922.743	0.00108373	3.44828		1083.73			3.44828
06_post1_cxD_P7_sevo3_Cas3Cy3neunCy5gad488.czi c3	post	dorsal	5-6	12	1096.64	0.0109425	41.3793		10942.5			41.3793
						#DIV/0!			#DIV/0!
	post	lateral	0	30		#DIV/0!			#DIV/0!
06_post1_cxM_P7_sevo3_Cas3Cy3neunCy5gad488.czi c3	post	lateral	1	4	984.315	0.00406374	13.3333		4063.74			13.3333
06_post1_cxM_P7_sevo3_Cas3Cy3neunCy5gad488.czi c3	post	lateral	2	12	1385.36	0.00866199	40		8661.99			40
06_post1_cxM_P7_sevo3_Cas3Cy3neunCy5gad488.czi c3	post	lateral	3	4	1419.48	0.00281794	13.3333		2817.94			13.3333
06_post1_cxM_P7_sevo3_Cas3Cy3neunCy5gad488.czi c3	post	lateral	4	0	1222.28	0	0		0			13.3333
06_post1_cxM_P7_sevo3_Cas3Cy3neunCy5gad488.czi c3	post	lateral	5-6	10	876.981	0.0114028	33.3333		11402.8			33.3333
						#DIV/0!			#DIV/0!
	post	ventral	0	8		#DIV/0!			#DIV/0!
06_post1_cxV_P7_sevo3_Cas3Cy3neunCy5gad488.czi c3	post	ventral	1	0	707.243	0	0		0			0
06_post1_cxV_P7_sevo3_Cas3Cy3neunCy5gad488.czi c3	post	ventral	2	0	772.142	0	0		0			0
06_post1_cxV_P7_sevo3_Cas3Cy3neunCy5gad488.czi c3	post	ventral	3	1	773.807	0.00129231	12.5		1292.31			37.5
06_post1_cxV_P7_sevo3_Cas3Cy3neunCy5gad488.czi c3	post	ventral	4	2	775.055	0.00258046	25		2580.46			37.5
06_post1_cxV_P7_sevo3_Cas3Cy3neunCy5gad488.czi c3	post	ventral	5-6	5	1087.07	0.00459951	62.5		4599.51			62.5
						#DIV/0!			#DIV/0!
	post	dorsal	0	30		#DIV/0!			#DIV/0!
06_post2_cxD_P7_sevo3_Cas3Cy3neunCy5gad488.czi c3	post	dorsal	1	1	860.34	0.00116233	3.33333		1162.33			3.33333
06_post2_cxD_P7_sevo3_Cas3Cy3neunCy5gad488.czi c3	post	dorsal	2	11	978.075	0.0112466	36.6667		11246.6			36.6667
06_post2_cxD_P7_sevo3_Cas3Cy3neunCy5gad488.czi c3	post	dorsal	3	0	965.594	0	0		0			13.3333
06_post2_cxD_P7_sevo3_Cas3Cy3neunCy5gad488.czi c3	post	dorsal	4	4	993.052	0.00402799	13.3333		4027.99			13.3333
06_post2_cxD_P7_sevo3_Cas3Cy3neunCy5gad488.czi c3	post	dorsal	5-6	14	1160.71	0.0120616	46.6667		12061.6			46.6667
						#DIV/0!			#DIV/0!
	post	lateral	0	39		#DIV/0!			#DIV/0!
06_post2_cxM_P7_sevo3_Cas3Cy3neunCy5gad488.czi c3	post	lateral	1	5	1143.24	0.00437355	12.8205		4373.55			12.8205
06_post2_cxM_P7_sevo3_Cas3Cy3neunCy5gad488.czi c3	post	lateral	2	9	1226.86	0.00733581	23.0769		7335.81			23.0769
06_post2_cxM_P7_sevo3_Cas3Cy3neunCy5gad488.czi c3	post	lateral	3	5	1229.77	0.0040658	12.8205		4065.8			38.4615
06_post2_cxM_P7_sevo3_Cas3Cy3neunCy5gad488.czi c3	post	lateral	4	10	1260.97	0.00793039	25.641		7930.39			38.4615
06_post2_cxM_P7_sevo3_Cas3Cy3neunCy5gad488.czi c3	post	lateral	5-6	10	934.392	0.0107021	25.641		10702.1			25.641
						#DIV/0!			#DIV/0!
	post	ventral	0	7		#DIV/0!			#DIV/0!
06_post2_cxV_P7_sevo3_Cas3Cy3neunCy5gad488.czi c3	post	ventral	1	1	913.175	0.00109508	14.2857		1095.08			14.2857
06_post2_cxV_P7_sevo3_Cas3Cy3neunCy5gad488.czi c3	post	ventral	2	1	1062.53	0.000941152	14.2857		941.152			14.2857
06_post2_cxV_P7_sevo3_Cas3Cy3neunCy5gad488.czi c3	post	ventral	3	1	1314.22	0.000760906	14.2857		760.906			28.5714
06_post2_cxV_P7_sevo3_Cas3Cy3neunCy5gad488.czi c3	post	ventral	4	1	1365.39	0.000732389	14.2857		732.389			28.5714
06_post2_cxV_P7_sevo3_Cas3Cy3neunCy5gad488.czi c3	post	ventral	5-6	3	1068.35	0.00280806	42.8571		2808.06			42.8571
