# Supplementary material for: Whole-brain characterization of apoptosis after sevoflurane anesthesia reveals neuronal cell death patterns in the mouse neonatal neocortex
Source: Sci Rep. 2023 Sep 7;13:14763. doi: 10.1038/s41598-023-41750-w (PMC10484929; doi:10.1038/s41598-023-41750-w)
Supplement: Supplementary file 1 — Supplementary Information. [file 41598_2023_41750_MOESM1_ESM.zip › quantifP7SevoCas3GadNeuN.xlsx]

## Sheet: P7_sevo_ccas3_gad_neun
fichier	anteropost	dorsovent	Cas3	Cas3Gad	Cas3NeuN		Cas3Gad	Cas3NeuN
03_mid2_cxV	mid	cxV	23	3	14		13.0435	60.8696
03_mid2_cxM	mid	cxM	24	5	11		20.8333	45.8333
03_mid2_cxC	mid	cxC	30	5	15		16.6667	50
03_mid_cxV	mid	cxV	14	5	7		35.7143	50
03_mid_cxM	mid	cxM	24	5	14		20.8333	58.3333
03_ante_VL	ante	VL	8	1	6		12.5	75
03_ante2_VL	ante	VL	10	3	5		30	50
03_ante2_cxV	ante	cxV	14	4	9		28.5714	64.2857
03_ante2_cxM	ante	cxM	16	4	9		25	56.25
03_ante2_cxD	ante	cxD	26	9	16		34.6154	61.5385
03_ante2_cxC	ante	cxC	14	2	7		14.2857	50
03_ante_cxV	ante	cxV	11	2	7		18.1818	63.6364
03_ante_cxM	ante	cxM	15	4	7		26.6667	46.6667
03_ante_cxD	ante	cxD	18	6	9		33.3333	50
03_ante_cxC	ante	cxC	18	3	10		16.6667	55.5556
04_post2_cxV	post	cxV	28	7	17		25	60.7143
04_post2_cxM	post	cxM	17	3	11		17.6471	64.7059
04_post2_cxD	post	cxD	37	5	29		13.5135	78.3784
04_post_cxV	post	cxV	7	0	4		0	57.1429
04_post_cxM	post	cxM	45	13	24		28.8889	53.3333
04_post-cxD	post	cxD	61	11	40		18.0328	65.5738
04_mid_cxV	mid	cxV	19	6	14		31.5789	73.6842
04_mid_cxM	mid	cxM	23	5	18		21.7391	78.2609
04_mid_cxD	mid	cxD	26	2	17		7.69231	65.3846
04_mid_cxC	mid	cxC	9	1	6		11.1111	66.6667
04_ante2_VL	ante	VL	24	0	7		0	29.1667
04_ante2_cxV	ante	cxV	19	5	14		26.3158	73.6842
04_ante_cxM	ante	cxM	21	5	14		23.8095	66.6667
04_ante2_cxD	ante	cxD	31	4	20		12.9032	64.5161
04_ante_VL	ante	VL	18	1	5		5.55556	27.7778
04_ante_cxV	ante	cxV	16	3	10		18.75	62.5
04_ante_cxM	ante	cxM	20	3	12		15	60
04_ante_cxD	ante	cxD	18	6	15		33.3333	83.3333
04_ante_cxC	ante	cxC	10	1	6		10	60
05_post_cxV	post	cxV	18	2	14		11.1111	77.7778
05_post_cxM	post	cxM	10	2	7		20	70
05_post_cxD	post	cxD	32	4	28		12.5	87.5
05_post_cxC	post	cxC	18	0	12		0	66.6667
05_mid2_cxV	mid	cxV	13	3	9		23.0769	69.2308
05_mid2_cxM	mid	cxM	11	3	7		27.2727	63.6364
05_mid2_cxD	mid	cxD	34	7	27		20.5882	79.4118
05_mid2_cxC	mid	cxC	14	2	9		14.2857	64.2857
05_mid_cxV	mid	cxV	4	1	3		25	75
05_mid_cxM	mid	cxM	18	2	12		11.1111	66.6667
05_mid_cxD	mid	cxD	34	6	24		17.6471	70.5882
05_ante2_cxM	ante	cxM	19	4	13		21.0526	68.4211
05_ante2_cxD	ante	cxD	36	7	25		19.4444	69.4444
05_ante2_cxC	ante	cxC	21	3	14		14.2857	66.6667
05_ante_VL	ante	VL	18	4	13		22.2222	72.2222
05_ante_cxV	ante	cxV	29	7	23		24.1379	79.3103
05_ante_cxM	ante	cxM	19	4	16		21.0526	84.2105
05_ante_cxD	ante	cxD	47	6	36		12.766	76.5957
05_ante_cxC	ante	cxC	19	4	16		21.0526	84.2105
06_post_cxV	post	cxV	6	1	4		16.6667	66.6667
06_post_cxM	post	cxM	35	3	27		8.57143	77.1429
06_post_cxD	post	cxD	70	4	48		5.71429	68.5714
06_post_cxC	post	cxC	43	3	35		6.97674	81.3953
06_mid2_cxV	mid	cxV	14	3	10		21.4286	71.4286
06_mid2_cxM	mid	cxM	33	3	28		9.09091	84.8485
06_mid2_cxD	mid	cxD	49	4	40		8.16327	81.6327
06_mid2_cxC	mid	cxC	39	5	35		12.8205	89.7436
06_mid_cxV	mid	cxV	21	2	15		9.52381	71.4286
06_mid_cxM	mid	cxM	22	3	18		13.6364	81.8182
06_mid_cxD	mid	cxD	19	1	16		5.26316	84.2105
06_mid_cxC	mid	cxC	20	2	16		10	80
06_ante2_VL	ante	VL	77	5	42		6.49351	54.5455
06_ante2_cxV	ante	cxV	17	2	14		11.7647	82.3529
06_ante2_cxM	ante	cxM	29	4	25		13.7931	86.2069
06_ante2_cxD	ante	cxD	64	8	55		12.5	85.9375
06_ante2_cxC	ante	cxC	21	1	18		4.7619	85.7143
06_ante_cxC	ante	cxC	18	2	15		11.1111	83.3333

## Sheet: P7_O2_ccas3_gad_neun
fichier	anteropost	dorsovent	Cas3	Cas3Gad	Cas3NeuN		Cas3Gad	Cas3NeuN
01_ante2_VL	ante	VL	3	0	1
01_ante2_cxM	ante	cxM	3	1	1
01_ante2_cxD	ante	cxD	2	0	1
01_ante_cxV	ante	cxV	1	0	1
01_ante_cxM	ante	cxM	4	1	2
02_post2_cxM	post	cxM	4	0	2
02_post2_cxD	post	cxD	6	0	3
02_post_cxV	post	cxV	2	0	1
02_post_cxM	post	cxM	3	0	0
02_post_cxD	post	cxD	5	0	3
02_mid2_cxV	mid	cxV	2	1	1
02_mid2_cxM	mid	cxM	6	0	4
02_mid_cxM	mid	cxM	3	0	1
02_mid_cxD	mid	cxD	5	2	4
02_ante2_VL	ante	VL	5	0	2
02_ante2_cxV	ante	cxV	1	0	1
02_ante2_cxM	ante	cxM	2	0	1
02_ante2_cxD	ante	cxD	4	0	2
02_ante2_cxC	ante	cxC	1	0	0
02_ante_cxV	ante	cxV	1	1	1
02_ante_cxM	ante	cxM	3	0	0
02_ante_cxD	ante	cxD	3	0	1
