# Supplementary material for: Whole-brain characterization of apoptosis after sevoflurane anesthesia reveals neuronal cell death patterns in the mouse neonatal neocortex
Source: Sci Rep. 2023 Sep 7;13:14763. doi: 10.1038/s41598-023-41750-w (PMC10484929; doi:10.1038/s41598-023-41750-w)
Supplement: Supplementary file 1 — Supplementary Information. [file 41598_2023_41750_MOESM1_ESM.zip › quantifP49sevoCas3GfapSox10.xlsx]

## Sheet: Sheet1
fichier	anteropost	dorsovent	Cas3	Cas3Gfap	Cas3Sox10
01_ant1_cxD_P49_sevo3_Cas3Cy3GfapCy5Sox10488	ante	cxD	1	0	0
01_ant2_cxD_P49_sevo3_Cas3Cy3GfapCy5Sox10488	ante	cxD	1	0	0
01_mid_cxD_P49_sevo3_Cas3Cy3GfapCy5Sox10488	mid	cxD	1	0	0
01_mid_cxV_P49_sevo3_Cas3Cy3GfapCy5Sox10488	mid	cxV	1	0	0
02_mid_cxD_P49_sevo3_Cas3Cy3GfapCy5Sox10488	mid	cxD	0	0	0
02_mid_cxM_P49_sevo3_Cas3Cy3GfapCy5Sox10488	mid	cxM	1	0	0
02_mid_cxV_P49_sevo3_Cas3Cy3GfapCy5Sox10488	mid	cxV	1	0	0
03_ant1_cxD_P49_sevo3_Cas3Cy3GfapCy5Sox10488	ante	cxD	1	0	0
03_mid_cxD_P49_sevo3_Cas3Cy3GfapCy5Sox10488	mid	cxD	1	0	0
03_mid2_cxC_P49_sevo3_Cas3Cy3GfapCy5Sox10488	mid	cxC	1	0	0
