# Supplementary material for: Whole-brain characterization of apoptosis after sevoflurane anesthesia reveals neuronal cell death patterns in the mouse neonatal neocortex
Source: Sci Rep. 2023 Sep 7;13:14763. doi: 10.1038/s41598-023-41750-w (PMC10484929; doi:10.1038/s41598-023-41750-w)
Supplement: Supplementary file 1 — Supplementary Information. [file 41598_2023_41750_MOESM1_ESM.zip › quantifP21O2Cas3GfapSox10.xlsx]

## Sheet: Sheet1
fichier	anteropost	dorsovent	Cas3	Cas3Gfap	Cas3Sox10
01_ant1_cxC_P21_O2_Cas3Cy3GfapCy5Sox10488	ante	cxC	0	0	0
01_ant1_VL_P21_O2_Cas3Cy3GfapCy5Sox10488	ante	VL	4	0	0
01_ant2_cxM_P21_O2_Cas3Cy3GfapCy5Sox10488	ante	cxM	1	0	0
01_mid_cxM_P21_O2_Cas3Cy3GfapCy5Sox10488	mid	cxM	0	0	0
01_mid2_cxC_P21_O2_Cas3Cy3GfapCy5Sox10488	mid	cxC	1	0	0
01_post_cxD_P21_O2_Cas3Cy3GfapCy5Sox10488	post	cxD	0	0	0
01_post_VL_P21_O2_Cas3Cy3GfapCy5Sox10488	post	VL	0	0	0
02_ant1_cxD_P21_O2_Cas3Cy3GfapCy5Sox10488	ante	cxD	3	0	0
02_ant2_cxM_P21_O2_Cas3Cy3GfapCy5Sox10488	ante	cxM	2	0	0
02_ant2_cxV_P21_O2_Cas3Cy3GfapCy5Sox10488	ante	cxV	2	0	0
02_ant2_VL_P21_O2_Cas3Cy3GfapCy5Sox10488	ante	VL	3	0	0
02_mid_cxC_P21_O2_Cas3Cy3GfapCy5Sox10488	mid	cxC	1	0	0
02_mid_VL_P21_O2_Cas3Cy3GfapCy5Sox10488	mid	VL	0	0	0
02_post_cxC_P21_O2_Cas3Cy3GfapCy5Sox10488	post	cxC	0	0	0
02_post_cxM_P21_O2_Cas3Cy3GfapCy5Sox10488	post	cxM	0	0	0
