# Supplementary material for: Whole-brain characterization of apoptosis after sevoflurane anesthesia reveals neuronal cell death patterns in the mouse neonatal neocortex
Source: Sci Rep. 2023 Sep 7;13:14763. doi: 10.1038/s41598-023-41750-w (PMC10484929; doi:10.1038/s41598-023-41750-w)
Supplement: Supplementary file 1 — Supplementary Information. [file 41598_2023_41750_MOESM1_ESM.zip › QuantifiDiscoCas3.xlsx]

## Sheet: P7
	O22P7	G5S1_O2P7	G5S3_O2P7	P7_O2_1	P7_O2_2	P7_O2_3			Sevo33P7	sevo34P7	G1S1_sevo3P7	G1S2_sevo3P7	Sevo31P7	P7_Sevo_1	P7_sevo_2	P7_sevo_3	P7_sevo_4	P7_sevo_5		G2S1Sevo3DexP7	G2S2Sevo3DexP7	G2S3Sevo3DexP7	G3S1P7sevo2	G3S2P7sevo2	G3S3P7sevo2	G3S4P7sevo2
'Hemi'	0.00507277	0.0114358	0.00922258	0.00507125	0.00297954	0.00481895			0.0188402	0.0161635	0.00517127	0.0170515	0.00607271	0.0205235	0.0159987	0.0156302	0.0177487	0.0165028		0.0180419	0.0195802	0.0223157	0.0169631	0.0170996	0.0197421	0.0189265
'Cervelet'	0.0270963	0.0132301	0.0111409	0.00262446	0.00179476	0.00354821			0.0218341	0.00897403	0.0060671	0.014986	0.0431265	0.0130058	0.00669117	0.00999103	0.0137055	0.012193		0.0062125	0.015981	0.00619505	0.0155518	0.00803595	0.0219712	0.0126398
'Cortex'	0.00740192	0.00968647	0.00736795	0.00614632	0.00417904	0.00602081			0.0304833	0.0286361	0.0141874	0.0236283	0.0093689	0.0335361	0.027622	0.0240189	0.0252834	0.0220605		0.0316083	0.0336761	0.0325958	0.0300747	0.0271573	0.0245559	0.0281757
'Diencephale'	0.00321404	0.0114689	0.00909413	0.00662463	0.00297906	0.00512736			0.00498394	0.00453967	0.00759343	0.0117266	0.00156655	0.0133121	0.0080837	0.0109104	0.0136045	0.0109741		0.00766388	0.00660258	0.0121092	0.00598576	0.0045052	0.0104997	0.0104658
'Hippocampe'	0.00333074	0.0122822	0.0141484	0.00836315	0.00780574	0.0101552			0.00649791	0.00811966	0.00572901	0.00994754	0.00119117	0.0226182	0.019426	0.0168842	0.0182047	0.0225641		0.0116908	0.0104692	0.0206625	0.00793783	0.0109379	0.014709	0.0174657
'Metencephale'	0.00727081	0.0099459	0.00722231	0.0040556	0.00100509	0.00293222			0.0193398	0.00992633	0.00699542	0.0127585	0.00990771	0.0181795	0.0108048	0.00948603	0.0135221	0.0150518		0.0118731	0.0169919	0.0119876	0.0127033	0.0157427	0.0159815	0.0186069
'Mielencephale'	0.0183999	0.00861651	0.00325748	0.00354972	0.00132266	0.00105303			0.0216533	0.00466731	0.0022776	0.00824316	0.0135014	0.00661654	0.00489712	0.00655215	0.00785374	0.00646416		0.00399067	0.00572111	0.00137564	0.00536908	0.00370165	0.0209247	0.00518602
'Striatum'	0.00130762	0.0111734	0.00480519	0.00460769	0.00389889	0.0061639			0.00723433	0.00841741	0.00533995	0.010438	0.00514831	0.0262792	0.0171498	0.0244316	0.0265906	0.0256648		0.0100595	0.00523871	0.0191456	0.00221912	0.0136255	0.00764733	0.0096366
'CortexDorsal'	0.00802285	0.00954869	0.00782491	0.00569768	0.00496467	0.00681201			0.0384748	0.0326748	0.0176032	0.0293832	0.00965501	0.0379938	0.0335156	0.0270993	0.0282264	0.02559		0.0381867	0.04649	0.0369569	0.0363383	0.0311025	0.0290151	0.0401638
'CortexLateral'	0.00872496	0.00765358	0.00564736	0.00649199	0.00398334	0.00580818			0.032331	0.0276909	0.0137144	0.0224447	0.0108287	0.0363684	0.0274184	0.0243073	0.0269089	0.0215305		0.0302502	0.0256358	0.0293542	0.034292	0.0283447	0.0226122	0.0249598
'CortexVentral'	0.00517609	0.0118336	0.00832002	0.00678485	0.00295827	0.0046032			0.0147847	0.0175002	0.00654206	0.0126355	0.00643097	0.0222568	0.0159039	0.0178252	0.01886	0.0164083		0.0193246	0.0129249	0.0160259	0.0131212	0.015786	0.0210556	0.0163454
'CortexAnterieur'	0.0481654	0.00948045	0.00525864	0.00317004	0.00282972	0.00370495			0.028559	0.0243358	0.0104937	0.0182402	0.0130427	0.0242662	0.022243	0.0175723	0.0174821	0.016906		0.0245531	0.0152144	0.0231042	0.020749	0.0225303	0.0190815	0.0181142
'CortexMedian'	0.00852628	0.00979475	0.00592837	0.00531164	0.00496031	0.00677995			0.0328154	0.0307773	0.0178543	0.0264288	0.00839626	0.036129	0.0310884	0.0259337	0.0275513	0.0231976		0.034863	0.0369239	0.0295279	0.0276261	0.0263081	0.0195829	0.0233381
'CortexPosterieur'	0.00702182	0.00980454	0.0113526	0.00918848	0.00492771	0.00789515			0.0302291	0.0314198	0.0155899	0.0271581	0.00688792	0.0417331	0.0305691	0.0285815	0.0315188	0.0268444		0.0356367	0.045438	0.0469292	0.038312	0.0323094	0.0288504	0.0351769
	dorsal	lat	vent	ant	med	post
	0.00731846	0.00615008	0.00598047	0.00448179	0.00635416	0.00854181

## Sheet: P21
	O2-1-P21	O1-2-P21	Sevo3-1-P21	sevo3-2-P21-sevo3-3-P21
'Hemi'	0.002093	0.00374317	0.00401849	0.00411506	0.00312656

## Sheet: P49
	O2-O-P49	O2-2-P49	Sevo3-1-P49	sevo3-2-P49	sevo3-3-P49
Hemi'	0.000469968	0.00267105	0.0034465	0.00334536	0.00271894
