# Supplementary material for: Whole-brain characterization of apoptosis after sevoflurane anesthesia reveals neuronal cell death patterns in the mouse neonatal neocortex
Source: Sci Rep. 2023 Sep 7;13:14763. doi: 10.1038/s41598-023-41750-w (PMC10484929; doi:10.1038/s41598-023-41750-w)
Supplement: Supplementary file 1 — Supplementary Information. [file 41598_2023_41750_MOESM1_ESM.zip › quantifP7SevoCas3GfapSox10.xlsx]

## Sheet: Sheet1
fichier	anteropost	dorsovent	Cas3	Cas3Gfap	Cas3Sox10		Cas3Gfap	Cas3Sox10
03_ant1_cxC_P7_sevo3_Cas3Cy3GfapCy5Sox10488.czi c3	ante	cxC	57	1	1		1.75439	1.75439
03_ant1_cxD_P7_sevo3_Cas3Cy3GfapCy5Sox10488.czi c3	ante	cxD	49	0	0		0	0
03_ant1_cxM_P7_sevo3_Cas3Cy3GfapCy5Sox10488.czi c3	ante	cxM	49	0	0		0	0
03_ant1_cxV_P7_sevo3_Cas3Cy3GfapCy5Sox10488.czi c3	ante	cxV	14	0	0		0	0
03_ant1_VL_P7_sevo3_Cas3Cy3GfapCy5Sox10488.czi c3	ante	VL	40	2	0		5	0
03_ant1_VL2_P7_sevo3_Cas3Cy3GfapCy5Sox10488.czi c3	ante	VL	54	0	0		0	0
03_ant2_cxC_P7_sevo3_Cas3Cy3GfapCy5Sox10488.czi c3	ante	cxC	42	0	0		0	0
03_ant2_cxD_P7_sevo3_Cas3Cy3GfapCy5Sox10488.czi c3	ante	cxD	24	0	0		0	0
03_ant2_cxM_P7_sevo3_Cas3Cy3GfapCy5Sox10488.czi c3	ante	cxM	43	0	0		0	0
03_ant2_cxV_P7_sevo3_Cas3Cy3GfapCy5Sox10488.czi c3	ante	cxV	40	0	0		0	0
03_ant2_VL_P7_sevo3_Cas3Cy3GfapCy5Sox10488.czi c3	ante	VL	73	0	1		0	1.36986
03_mid1_cxC_P7_sevo3_Cas3Cy3GfapCy5Sox10488.czi c3	mid	cxC	24	0	0		0	0
03_mid1_cxD_P7_sevo3_Cas3Cy3GfapCy5Sox10488.czi c3	mid	cxD	52	0	0		0	0
03_mid1_cxM_P7_sevo3_Cas3Cy3GfapCy5Sox10488.czi c3	mid	cxM	51	2	0		3.92157	0
03_mid1_cxV_P7_sevo3_Cas3Cy3GfapCy5Sox10488.czi c3	mid	cxV	35	0	0		0	0
03_mid1_VL_P7_sevo3_Cas3Cy3GfapCy5Sox10488.czi c3	mid	VL	53	0	2		0	3.77358
03_mid2_cxC_P7_sevo3_Cas3Cy3GfapCy5Sox10488.czi c3	mid	cxC	39	1	0		2.5641	0
03_mid2_cxD_P7_sevo3_Cas3Cy3GfapCy5Sox10488.czi c3	mid	cxD	62	2	0		3.22581	0
03_mid2_cxM_P7_sevo3_Cas3Cy3GfapCy5Sox10488.czi c3	mid	cxM	42	1	1		2.38095	2.38095
03_mid2_cxV_P7_sevo3_Cas3Cy3GfapCy5Sox10488.czi c3	mid	cxV	25	0	0		0	0
03_mid2_VL_P7_sevo3_Cas3Cy3GfapCy5Sox10488.czi c3	mid	VL	43	1	0		2.32558	0
03_post1_cxC_P7_sevo3_Cas3Cy3GfapCy5Sox10488.czi c3	post	cxC	52	0	0		0	0
03_post1_cxD_P7_sevo3_Cas3Cy3GfapCy5Sox10488.czi c3	post	cxD	107	1	0		0.934579	0
03_post1_cxM_P7_sevo3_Cas3Cy3GfapCy5Sox10488.czi c3	post	cxM	63	1	0		1.5873	0
03_post1_cxV_P7_sevo3_Cas3Cy3GfapCy5Sox10488.czi c3	post	cxV	77	0	0		0	0
03_post1_VL_P7_sevo3_Cas3Cy3GfapCy5Sox10488.czi c3	post	VL	51	0	0		0	0
04_ant_cxD_P7_sevo3_Cas3Cy3GfapCy5Sox10488.czi c3	ante	cxD	20	0	1		0	5
04_ant_cxD2_P7_sevo3_Cas3Cy3GfapCy5Sox10488.czi c3	ante	cxD	39	0	0		0	0
04_ant_cxM_P7_sevo3_Cas3Cy3GfapCy5Sox10488.czi c3	ante	cxM	17	0	0		0	0
04_ant_cxM2_P7_sevo3_Cas3Cy3GfapCy5Sox10488.czi c3	ante	cxM	52	2	0		3.84615	0
04_ant_cxV2_P7_sevo3_Cas3Cy3GfapCy5Sox10488.czi c3	ante	cxV	27	0	0		0	0
05_ant1_cxC_P7_sevo3_Cas3Cy3GfapCy5Sox10488.czi c3	ante	cxC	9	0	0		0	0
05_ant1_cxD_P7_sevo3_Cas3Cy3GfapCy5Sox10488.czi c3	ante	cxD	27	0	0		0	0
05_ant1_cxM_P7_sevo3_Cas3Cy3GfapCy5Sox10488.czi c3	ante	cxM	16	1	0		6.25	0
05_ant1_VL_P7_sevo3_Cas3Cy3GfapCy5Sox10488.czi c3	ante	VL	26	0	0		0	0
05_ant2_cxC_P7_sevo3_Cas3Cy3GfapCy5Sox10488.czi c3	ante	cxC	8	0	0		0	0
05_ant2_cxD_P7_sevo3_Cas3Cy3GfapCy5Sox10488.czi c3	ante	cxD	35	0	0		0	0
05_ant2_cxM_P7_sevo3_Cas3Cy3GfapCy5Sox10488.czi c3	ante	cxM	18	0	0		0	0
05_ant2_cxV_P7_sevo3_Cas3Cy3GfapCy5Sox10488.czi c3	ante	cxV	44	0	0		0	0
05_ant2_VL_P7_sevo3_Cas3Cy3GfapCy5Sox10488.czi c3	ante	VL	20	0	0		0	0
05_mid_cxC_P7_sevo3_Cas3Cy3GfapCy5Sox10488.czi c3	mid	cxC	17	0	0		0	0
05_mid_cxD_P7_sevo3_Cas3Cy3GfapCy5Sox10488.czi c3	mid	cxD	31	0	0		0	0
05_mid_cxM_P7_sevo3_Cas3Cy3GfapCy5Sox10488.czi c3	mid	cxM	29	0	0		0	0
05_mid1_cxC_P7_sevo3_Cas3Cy3GfapCy5Sox10488.czi c3	mid	cxC	12	0	0		0	0
05_mid1_cxD_P7_sevo3_Cas3Cy3GfapCy5Sox10488.czi c3	mid	cxD	24	0	0		0	0
05_mid1_cxM_P7_sevo3_Cas3Cy3GfapCy5Sox10488.czi c3	mid	cxM	42	0	0		0	0
05_mid2_cxC_P7_sevo3_Cas3Cy3GfapCy5Sox10488.czi c3	mid	cxC	13	0	0		0	0
05_mid2_cxD_P7_sevo3_Cas3Cy3GfapCy5Sox10488.czi c3	mid	cxD	26	0	0		0	0
05_mid2_cxM_P7_sevo3_Cas3Cy3GfapCy5Sox10488.czi c3	mid	cxM	34	0	0		0	0
