# Supplementary material for: Whole-brain characterization of apoptosis after sevoflurane anesthesia reveals neuronal cell death patterns in the mouse neonatal neocortex
Source: Sci Rep. 2023 Sep 7;13:14763. doi: 10.1038/s41598-023-41750-w (PMC10484929; doi:10.1038/s41598-023-41750-w)
Supplement: Supplementary file 1 — Supplementary Information. [file 41598_2023_41750_MOESM1_ESM.zip › quantifP21sevoCas3GfapSox10.xlsx]

## Sheet: Sheet1
fichier	anteropost	dorsovent	Cas3	Cas3Gfap	Cas3Sox10
01_ant1_cxC_P21_sevo3_Cas3Cy3GfapCy5Sox10488	ante	cxC	3	0	0		sox10??
01_ant1_cxV_P21_sevo3_Cas3Cy3GfapCy5Sox10488	ante	cxV	5	0	0
01_ant1_VL_P21_sevo3_Cas3Cy3GfapCy5Sox10488	ante	VL	0	0	0
01_mid_cxD_P21_sevo3_Cas3Cy3GfapCy5Sox10488	mid	cxD	4	0	0
01_mid_cxV_P21_sevo3_Cas3Cy3GfapCy5Sox10488	mid	cxV	1	0	0
01_mid2_cxM_P21_sevo3_Cas3Cy3GfapCy5Sox10488	mid	cxM	1	0	0
01_post_cxV_P21_sevo3_Cas3Cy3GfapCy5Sox10488	post	cxV	3	0	0
01_post_VL_P21_sevo3_Cas3Cy3GfapCy5Sox10488	post	VL	0	0	0
02_ant1_cxC_P21_sevo3_Cas3Cy3GfapCy5Sox10488	ante	cxC	0	0	0
02_ant1_VL_P21_sevo3_Cas3Cy3GfapCy5Sox10488	ante	VL	0	0	0
02_ant2_cxD_P21_sevo3_Cas3Cy3GfapCy5Sox10488	ante	cxD	0	0	0
02_ant2_cxM_P21_sevo3_Cas3Cy3GfapCy5Sox10488	ante	cxM	2	0	1
02_mid_cxV_P21_sevo3_Cas3Cy3GfapCy5Sox10488	mid	cxV	1	0	0
02_mid2_cxC_P21_sevo3_Cas3Cy3GfapCy5Sox10488	mid	cxC	2	0	0
02_mid2_cxV_P21_sevo3_Cas3Cy3GfapCy5Sox10488	mid	cxV	1	0	0
02_post_cxM_P21_sevo3_Cas3Cy3GfapCy5Sox10488	post	cxM	1	0	0
03_ant2_cxD_P21_sevo3_Cas3Cy3GfapCy5Sox10488	ante	cxD	0	0	0
03_ant2_VL_P21_sevo3_Cas3Cy3GfapCy5Sox10488	ante	VL	1	0	0
03_mid_cxM_P21_sevo3_Cas3Cy3GfapCy5Sox10488	mid	cxM	1	0	0
03_mid2_cxC_P21_sevo3_Cas3Cy3GfapCy5Sox10488	mid	cxC	3	0	0
03_mid2_cxV_P21_sevo3_Cas3Cy3GfapCy5Sox10488	mid	cxV	0	0	0
03_post_cxM_P21_sevo3_Cas3Cy3GfapCy5Sox10488	post	cxM	2	0	0
03_post_VL_P21_sevo3_Cas3Cy3GfapCy5Sox10488	post	VL	2	0	0
